# Supplementary material for: A Melanin-Deficient Isolate of Venturia inaequalis Reveals Various Roles of Melanin in Pathogen Life Cycle and Fitness
Source: J Fungi (Basel). 2022 Dec 25;9(1):35. doi: 10.3390/jof9010035 (PMC9867426; doi:10.3390/jof9010035)
Supplement: Supplementary file 1 [file jof-09-00035-s001.zip]

Archive with 1 entries (1 files):
- jof-2101344-supplementary.pdf
